# Supplementary material for: The Extent of the Crack on Artificial Simulation Models with CBCT and Periapical Radiography
Source: PLoS One. 2017 Jan 4;12(1):e0169150. doi: 10.1371/journal.pone.0169150 (PMC5215233; doi:10.1371/journal.pone.0169150)
Supplement: S2 Table — (XLSX) [file pone.0169150.s002.xlsx]

## Sheet: Sheet1
graduate student				endodontist				radiologist
A	B	C		A	B	C		A	B	C			graduate student		endodontist		radiologist
2.019	4.276	3.6		2.019	4.303	9.856		0.644	4.303	9.856			Positive	Negative	Positive	Negative	Positive	Negative
0.644	3.958	9.856		0.644	3.48	8.723		0.425	2.019	13.972		CBCT	34	10	36	8	37	7
2.975	3.391	6.3		0.425	5.632	13.972		0.133	3.48	8.723		PR	4	40	6	38	5	39
0.425	3.685	13.972		0.133	4.356	8.235		0.478	5.632	8.235
0.133	8.235			0.478	4.011	7		0.356	4.356	7
0.478	4.568			1.912	4.171				1.833
3.931	4.144			1.833	2.975				4.011
1.912	5.86			0.356	3.6				4.171
1.833	4.648				5.332				2.975
0.356	5.95				3.54				1.912
	5.332				3.4				3.6
	8.723				4.648				5.332
	3.54				4.7				6.3
	3.4				2.099				3.54
	4.648				3.426				3.4
	4.7				8.182				4.648
	7				4.516				4.7
	4.303				3.4				2.099
	3.48				3.931				3.426
	5.632				6.88				8.182
	4.356				5.153				4.516
	4.011				4.276				3.4
	4.171				3.958				3.931
	2.099				3.391				6.88
	3.426				3.685				5.153
	8.182				4.568				4.276
	4.516				4.144				3.958
	3.4				5.86				3.391
	6.88				4.648				3.685
	5.153				5.95				4.568
					6.3				4.144
									5.86
									4.648
									5.95
